# Supplementary material for: Keylimepie peckorum gen. n. and sp. n., (Hymenoptera, Braconidae) from southern Florida, U.S., the first known brachypterous member of the subfamily Microgastrinae
Source: Zookeys. 2016 Apr 26;(584):95–107. doi: 10.3897/zookeys.584.8319 (PMC4857025; doi:10.3897/zookeys.584.8319)
Supplement: XML Treatment for Keylimepie [file zookeys.584.8319-treatment1.xml]

<!DOCTYPE tp:taxon-treatment
  PUBLIC "-//TaxonX//DTD Taxonomic Treatment Publishing DTD v0 20100105//EN" "tax-treatment-NSO.dtd">
<tp:taxon-treatment xmlns:tp="http://www.plazi.org/taxpub"><tp:treatment-meta><kwd-group><label>Taxon classification</label><kwd><named-content content-type="kingdom">Animalia</named-content></kwd><kwd><named-content content-type="order">Hymenoptera</named-content></kwd><kwd><named-content content-type="family">Braconidae</named-content></kwd></kwd-group><mixed-citation publication-type="journal"><person-group><name><surname>Fernandez-Triana</surname><given-names>Jose</given-names></name><name><surname>Boudreault</surname><given-names>Caroline</given-names></name></person-group><article-title>
          <italic><tp:taxon-name><tp:taxon-name-part taxon-name-part-type="genus">Keylimepie</tp:taxon-name-part> <tp:taxon-name-part taxon-name-part-type="species">peckorum</tp:taxon-name-part></tp:taxon-name></italic> gen. n. and sp. n., (<tp:taxon-name><tp:taxon-name-part taxon-name-part-type="order">Hymenoptera</tp:taxon-name-part></tp:taxon-name>, <tp:taxon-name><tp:taxon-name-part taxon-name-part-type="family">Braconidae</tp:taxon-name-part></tp:taxon-name>) from southern Florida, U.S., the first known brachypterous member of the subfamily <tp:taxon-name><tp:taxon-name-part taxon-name-part-type="subfamily">Microgastrinae</tp:taxon-name-part></tp:taxon-name></article-title><source>Zookeys</source><day>26</day><month>4</month><year>2016</year><volume>2016</volume><issue>584</issue><fpage>95</fpage><lpage>107</lpage><pub-id pub-id-type="doi">10.3897/zookeys.584.8319</pub-id></mixed-citation></tp:treatment-meta><tp:nomenclature><tp:taxon-name>
            <tp:taxon-name-part taxon-name-part-type="genus">Keylimepie</tp:taxon-name-part>
            <object-id xmlns:xlink="http://www.w3.org/1999/xlink" content-type="zoobank" xlink:type="simple">http://zoobank.org/B1AC9A3C-1368-42AF-9A34-9DDC72867C80</object-id>
          </tp:taxon-name><tp:taxon-authority>Fernandez-Triana</tp:taxon-authority><tp:taxon-status xmlns:xlink="http://www.w3.org/1999/xlink" xlink:type="simple">gen. n.</tp:taxon-status></tp:nomenclature><tp:treatment-sec sec-type="Type species"><title>Type species.</title><p>
            <italic><tp:taxon-name><tp:taxon-name-part taxon-name-part-type="genus">Keylimepie</tp:taxon-name-part> <tp:taxon-name-part taxon-name-part-type="species">peckorum</tp:taxon-name-part></tp:taxon-name></italic> Fernandez-Triana new species, by present designation.</p></tp:treatment-sec><tp:treatment-sec sec-type="Diagnosis"><title>Diagnosis.</title><p>Female. Fore wings (0.6–0.7 × body length), shorter than any other species of <tp:taxon-name><tp:taxon-name-part taxon-name-part-type="subfamily">Microgastrinae</tp:taxon-name-part></tp:taxon-name> (where fore wings are 0.9–1.2 × body length); malar distance more than 2.0 × mandibular width; eye and ocelli small. Both sexes. Propodeum sculpture with a complex pattern that includes partial transverse and longitudinal carinae and a posteriorly defined areola; T1 without median sulcus; T1–T3 with strong longitudinal sculpture.</p></tp:treatment-sec><tp:treatment-sec sec-type="Description"><title>Description.</title><p>Female. Head heavily punctured, in lateral view strongly projecting forward below the antennal sockets. Malar distance more than 2.0 × mandibular <!--PageBreak-->width. Anterior tentorial pits very large compared to clypeus width. Eyes and ocelli small. Pronotum with one broad, transverse pronotal sulcus. Propleuron flange sharply defined by carina. Notauli faint, almost invisible. Propodeum with complex sculpture pattern, including partial median longitudinal carina (sometimes obscured by other sculpture), traces of transverse carina, and partial areola with only the posterior carina defined. Fore wing short and narrow, brachypterous (fore wing length 0.6-0.7 × body length, and 1.1–1.3 × metasoma length), with small to almost obliterated quadrangular areolet. Metacoxa of moderate size, not surpassing posterior margin of T2. Inner and outer spurs of metatibia subequal and less than half length of metatarsal segment 1. T1 relatively short, more or less parallel-sided in anterior 0.5, then narrowing towards posterior margin, without median sulcus, with anterior 0.5 rather depressed and concave, and posterior 0.5 with strong transversal striation. T2 trapezoidal. T2 and T3 with strong longitudinal striations, T4–T8 smooth. Hypopygium small, inflexible and unfolded. Ovipositor sheaths mostly smooth, with a few, short setae posteriorly. Ovipositor very short, 0.2 × as long as metatibia. Male as in female but not brachypterous, antenna uniformly brown and body color much darker.</p></tp:treatment-sec><tp:treatment-sec sec-type="Distribution"><title>Distribution.</title><p>Southern Florida: four Florida Keys and a single locality in Everglades National Park (Fig. <xref ref-type="fig" rid="F4">18</xref>).</p></tp:treatment-sec><tp:treatment-sec sec-type="Hosts and habitat"><title>Hosts and habitat.</title><p>Hosts are unknown. All specimens were collected in hammock forests from February to November.</p></tp:treatment-sec><tp:treatment-sec sec-type="Putative autapomorphies"><title>Putative autapomorphies.</title><p>Propodeum carination pattern, shape and sculpture of T1 (without median sulcus), sculpture of T2 and T3, reduced eyes, long malar space, and, in females, short fore wing are treated tentatively as apomorphies.</p></tp:treatment-sec><tp:treatment-sec sec-type="Etymology"><title>Etymology.</title><p>Named after the Key Lime Pie, a typical dessert originated in the Florida Keys –the same area where the new genus was collected. The name not only honors a significant component of the culinary culture in southern Florida, but is also intended to bring attention to and promote conservation efforts for the habitats where the wasps occur. The gender of the genus name is neuter.</p></tp:treatment-sec><tp:treatment-sec sec-type="Comments"><title>Comments.</title><p>The relationships of <italic><tp:taxon-name><tp:taxon-name-part taxon-name-part-type="genus">Keylimepie</tp:taxon-name-part></tp:taxon-name></italic> with other genera of <tp:taxon-name><tp:taxon-name-part taxon-name-part-type="subfamily">Microgastrinae</tp:taxon-name-part></tp:taxon-name> are hard to assess at present, especially because there are no molecular data available, and nothing is known about potential hosts. Several morphological characters, e.g., head shape and sculpture, mesosoma sculpture, shape and sculpture of T2, and ovipositor, suggest it is related to some species-groups of <italic><tp:taxon-name><tp:taxon-name-part taxon-name-part-type="genus">Diolcogaster</tp:taxon-name-part></tp:taxon-name></italic>, part of the <tp:taxon-name><tp:taxon-name-part taxon-name-part-type="tribe">Cotesini</tp:taxon-name-part></tp:taxon-name> tribe (sensu <xref ref-type="bibr" rid="B8">Mason 1981</xref>). That may be the best placement for the time being and it is the one we favour here. However, several other characters are different from the traditional <tp:taxon-name><tp:taxon-name-part taxon-name-part-type="tribe">Cotesini</tp:taxon-name-part></tp:taxon-name>, e.g., the relatively short metacoxa and short metatibial spurs, shape of T1 (and lack of median sulcus), and carination pattern of propodeum. Regardless of affinities to other <tp:taxon-name><tp:taxon-name-part taxon-name-part-type="subfamily">Microgastrinae</tp:taxon-name-part></tp:taxon-name> genera, <italic><tp:taxon-name><tp:taxon-name-part taxon-name-part-type="genus">Keylimepie</tp:taxon-name-part></tp:taxon-name></italic> is a distinctive genus.</p><p>The reduced wings in females, relatively small eyes and long malar space present interesting evolutionary questions. More study of additional species of <tp:taxon-name><tp:taxon-name-part taxon-name-part-type="subfamily">Microgastrinae</tp:taxon-name-part></tp:taxon-name> worldwide would be needed before it can be established if those characters truly are autapomorphies of <italic><tp:taxon-name><tp:taxon-name-part taxon-name-part-type="genus">Keylimepie</tp:taxon-name-part></tp:taxon-name></italic> or just an adaptation to local conditions (see Discussion below).</p><!--PageBreak--></tp:treatment-sec><tp:treatment-sec><!--Section generated to contain objects referenced in tp:taxon-treatment.--><fig id="F4" position="float" orientation="portrait"><label>Figure 18.</label><caption><p>Map showing the distribution of the species.</p></caption><graphic xmlns:xlink="http://www.w3.org/1999/xlink" xlink:href="zookeys-584-095-g004.jpg" position="float" orientation="portrait" xlink:type="simple" id="oo_86624.jpg"/></fig></tp:treatment-sec><ref-list><ref id="B8"><mixed-citation xmlns:xlink="http://www.w3.org/1999/xlink" xlink:type="simple">
          <person-group><name name-style="western"><surname>Mason</surname><given-names>WRM</given-names></name></person-group> (<year>1981</year>) <source>The polyphyletic nature of <italic><tp:taxon-name><tp:taxon-name-part taxon-name-part-type="genus">Apanteles</tp:taxon-name-part></tp:taxon-name></italic> Foerster (<tp:taxon-name><tp:taxon-name-part taxon-name-part-type="order">Hymenoptera</tp:taxon-name-part></tp:taxon-name>: <tp:taxon-name><tp:taxon-name-part taxon-name-part-type="family">Braconidae</tp:taxon-name-part></tp:taxon-name>): A phylogeny and reclassification of <tp:taxon-name><tp:taxon-name-part taxon-name-part-type="subfamily">Microgastrinae</tp:taxon-name-part></tp:taxon-name>.</source> <publisher-name>Memoirs of the Entomological Society of Canada</publisher-name>, <publisher-loc>Ottawa</publisher-loc>, <size units="page">147 pp</size>.</mixed-citation></ref></ref-list></tp:taxon-treatment>
