# Supplementary material for: Keylimepie peckorum gen. n. and sp. n., (Hymenoptera, Braconidae) from southern Florida, U.S., the first known brachypterous member of the subfamily Microgastrinae
Source: Zookeys. 2016 Apr 26;(584):95–107. doi: 10.3897/zookeys.584.8319 (PMC4857025; doi:10.3897/zookeys.584.8319)
Supplement: XML Treatment for Keylimepie peckorum [file zookeys.584.8319-treatment2.xml]

<!DOCTYPE tp:taxon-treatment
  PUBLIC "-//TaxonX//DTD Taxonomic Treatment Publishing DTD v0 20100105//EN" "tax-treatment-NSO.dtd">
<tp:taxon-treatment xmlns:tp="http://www.plazi.org/taxpub"><tp:treatment-meta><kwd-group><label>Taxon classification</label><kwd><named-content content-type="kingdom">Animalia</named-content></kwd><kwd><named-content content-type="order">Hymenoptera</named-content></kwd><kwd><named-content content-type="family">Braconidae</named-content></kwd></kwd-group><mixed-citation publication-type="journal"><person-group><name><surname>Fernandez-Triana</surname><given-names>Jose</given-names></name><name><surname>Boudreault</surname><given-names>Caroline</given-names></name></person-group><article-title>
          <italic><tp:taxon-name><tp:taxon-name-part taxon-name-part-type="genus">Keylimepie</tp:taxon-name-part> <tp:taxon-name-part taxon-name-part-type="species">peckorum</tp:taxon-name-part></tp:taxon-name></italic> gen. n. and sp. n., (<tp:taxon-name><tp:taxon-name-part taxon-name-part-type="order">Hymenoptera</tp:taxon-name-part></tp:taxon-name>, <tp:taxon-name><tp:taxon-name-part taxon-name-part-type="family">Braconidae</tp:taxon-name-part></tp:taxon-name>) from southern Florida, U.S., the first known brachypterous member of the subfamily <tp:taxon-name><tp:taxon-name-part taxon-name-part-type="subfamily">Microgastrinae</tp:taxon-name-part></tp:taxon-name></article-title><source>Zookeys</source><day>26</day><month>4</month><year>2016</year><volume>2016</volume><issue>584</issue><fpage>95</fpage><lpage>107</lpage><pub-id pub-id-type="doi">10.3897/zookeys.584.8319</pub-id></mixed-citation></tp:treatment-meta><tp:nomenclature><tp:taxon-name>
            <tp:taxon-name-part taxon-name-part-type="genus">Keylimepie</tp:taxon-name-part>
            <tp:taxon-name-part taxon-name-part-type="species">peckorum</tp:taxon-name-part>
            <object-id xmlns:xlink="http://www.w3.org/1999/xlink" content-type="zoobank" xlink:type="simple">http://zoobank.org/BFD41F88-9B9F-4088-94D4-200BB7FE9BC1</object-id>
          </tp:taxon-name><tp:taxon-authority>Fernandez-Triana</tp:taxon-authority><tp:taxon-status xmlns:xlink="http://www.w3.org/1999/xlink" xlink:type="simple">sp. n.</tp:taxon-status><xref ref-type="fig" rid="F1">Figs 1–6</xref><xref ref-type="fig" rid="F2">, 7–12</xref><xref ref-type="fig" rid="F3">, 14–17</xref></tp:nomenclature><tp:treatment-sec sec-type="Holotype"><title>Holotype.</title><p>Female, <named-content xmlns:xlink="http://www.w3.org/1999/xlink" content-type="dwc:institutional_code" xlink:type="simple">CNC</named-content>. UNITED STATES, Florida, Monroe County, North Key Largo, Sec., <named-content xmlns:xlink="http://www.w3.org/1999/xlink" content-type="dwc:verbatimCoordinates" xlink:type="simple"><named-content content-type="geo-json" specific-use="{&#34;type&#34;:&#34;Point&#34;,&#34;coordinates&#34;:[-80.306944,25.289722]}" xlink:type="simple">25°17'23"N, 80°18'25"W</named-content></named-content>, 3.IV.1985, Malaise trap, S. &amp; J. Peck (colls). Holotype voucher code: CNC483649.</p></tp:treatment-sec><tp:treatment-sec sec-type="Paratypes"><title>Paratypes.</title><p>3 ♀, 56 ♂ (<named-content xmlns:xlink="http://www.w3.org/1999/xlink" content-type="dwc:institutional_code" xlink:type="simple">CNC</named-content>). United States, Florida, Monroe County. All specimens collected by S. &amp; J. Peck in the following localities and dates: Big Pine Key, Watson’s Hammock, <named-content xmlns:xlink="http://www.w3.org/1999/xlink" content-type="dwc:verbatimCoordinates" xlink:type="simple"><named-content content-type="geo-json" specific-use="{&#34;type&#34;:&#34;Point&#34;,&#34;coordinates&#34;:[-81.304167,24.716667]}" xlink:type="simple">24.716667 -81.304167</named-content></named-content>, 28.viii.1986, voucher code CNC483646; Everglades National Park, Royal Palm Hammock, <named-content xmlns:xlink="http://www.w3.org/1999/xlink" content-type="dwc:verbatimCoordinates" xlink:type="simple"><named-content content-type="geo-json" specific-use="{&#34;type&#34;:&#34;Point&#34;,&#34;coordinates&#34;:[-80.609722,25.381667]}" xlink:type="simple">25.381667 -80.609722</named-content></named-content>, Malaise trap, 3.iv.1985, coll., voucher codes CNC483647, CNC483648; Fat Deer Key, <named-content xmlns:xlink="http://www.w3.org/1999/xlink" content-type="dwc:verbatimCoordinates" xlink:type="simple"><named-content content-type="geo-json" specific-use="{&#34;type&#34;:&#34;Point&#34;,&#34;coordinates&#34;:[-81.011853,24.735344]}" xlink:type="simple">24.735344 -81.011853</named-content></named-content>, 18.x.1985-25.ii.1986, voucher codes CNC483464, CNC483465, CNC483468; Malaise trap, 18.xi.1985-25.ii.1986, voucher codes CNC489922, CNC489923, CNC489928, CNC489929, CNC489931–CNC489933, CNC489937, CNC489938, CNC489940, CNC489941, CNC489944, CNC489945, CNC489947; 2.viii-16.xi.1985, voucher codes CNC489955, CNC489959, CNC489962, CNC489965; 24.ii-4.vi.1985, voucher codes CNC483624, CNC483625; 3.iv.1985, voucher codes CNC483627, CNC483630, CNC483634–CNC483636; 4.v-4.viii.1985, voucher codes CNC489874, CNC489876, CNC489877; Malaise trap, iii.1985, voucher codes CNC483626, CNC483628, CNC483629, CNC483631–CNC483633; Fat Deer Key, <named-content xmlns:xlink="http://www.w3.org/1999/xlink" content-type="dwc:verbatimCoordinates" xlink:type="simple"><named-content content-type="geo-json" specific-use="{&#34;type&#34;:&#34;Point&#34;,&#34;coordinates&#34;:[-81.011853,24.735344]}" xlink:type="simple">24.735344 -81.011853</named-content></named-content>, Hammock, Malaise trap, 24.ii-4.vi.1986, voucher code CNC491265; North Key Largo, Sec., <named-content xmlns:xlink="http://www.w3.org/1999/xlink" content-type="dwc:verbatimCoordinates" xlink:type="simple"><named-content content-type="geo-json" specific-use="{&#34;type&#34;:&#34;Point&#34;,&#34;coordinates&#34;:[-80.306944,25.289722]}" xlink:type="simple">25.289722 -80.306944</named-content></named-content>, Malaise trap, 3.iv.1985, voucher code CNC483615; N. Key Largo, Sec., <named-content xmlns:xlink="http://www.w3.org/1999/xlink" content-type="dwc:verbatimCoordinates" xlink:type="simple"><named-content content-type="geo-json" specific-use="{&#34;type&#34;:&#34;Point&#34;,&#34;coordinates&#34;:[-80.306944,25.289722]}" xlink:type="simple">25.289722 -80.306944</named-content></named-content>, Malaise trap, 3.iv.1985, voucher codes CNC483637–CNC483645, CNC483649; North Key Largo, S35, <named-content xmlns:xlink="http://www.w3.org/1999/xlink" content-type="dwc:verbatimCoordinates" xlink:type="simple"><named-content content-type="geo-json" specific-use="{&#34;type&#34;:&#34;Point&#34;,&#34;coordinates&#34;:[-80.306944,25.289722]}" xlink:type="simple">25.289722 -80.306944</named-content></named-content>, Hammock forest, Malaise trap, 4.v-4.viii.1985, voucher codes CNC483452, CNC483455, CNC483456, CNC483458; Sugar Loaf Key, Kichings, <named-content xmlns:xlink="http://www.w3.org/1999/xlink" content-type="dwc:verbatimCoordinates" xlink:type="simple"><named-content content-type="geo-json" specific-use="{&#34;type&#34;:&#34;Point&#34;,&#34;coordinates&#34;:[-81.563,24.644]}" xlink:type="simple">24.644000 -81.563000</named-content></named-content>, Malaise trap, 3.v-3.viii.1985, voucher codes CNC489899, CNC489907, CNC489913; Vaca Key, Marathon, <named-content xmlns:xlink="http://www.w3.org/1999/xlink" content-type="dwc:verbatimCoordinates" xlink:type="simple"><named-content content-type="geo-json" specific-use="{&#34;type&#34;:&#34;Point&#34;,&#34;coordinates&#34;:[-81.073308,24.716936]}" xlink:type="simple">24.716936 -81.073308</named-content></named-content>, flight interception trap, 31.viii-15.xii.1986, voucher code CNC483448.</p></tp:treatment-sec><tp:treatment-sec sec-type="Description"><title>Description.</title><p>
            <bold>Female.</bold> <bold>Color.</bold> Body mostly orange yellow, with mediotergites 4–8, laterotergites 4–8, sternites 4–8 and hypopygium darker, mostly brown. Antenna with anterior 6–7 flagellomeres yellow, and posterior 9–10 flagellomeres dark brown. Metatibia and metafemur mostly to completely brown. Anteromesoscutum, propodeum and metapleuron varying from entirely orange-yellow to partially dark brown. Wings mostly infumated, except for small central white band; veins mostly brown, pterostigma with a pale spot anteriorly or mostly brown.</p><p>
            <bold>Head.</bold> Coarsely sculptured, in lateral view strongly projecting forward below antennal sockets. Head in frontal view with maximum width right below the eyes (due to bulging gena). Gena in lateral view wider than eye width. Anterior tentorial pits large, 0.3 × as wide as clypeus width. Malar line long, more than 2.8 × mandibular width. Eye small, its height 0.6 × head height. Ocelli relatively small, diameter of posterior <!--PageBreak-->ocelli about half of both OOL and POL. Anatomical line tangent to posterior margin of anterior ocellus, crossing well above the anatomical line tangent to anterior margin of posterior ocelli. Antenna about same length as body.</p><!--PageBreak--><p>
            <bold>Mesosoma.</bold> Pronotum rather narrow, with one broad, transverse pronotal sulcus. Propleuron flange sharply defined by carina. Notauli very faintly marked by slightly coarser sculpture than rest of anteromesoscutum. Scutoscutellar sulcus with seven carinae. Mesoscutellum with lateral face mostly strongly striated, with polished area (mesoscutellum lunula) very narrow, 0.1 × lateral face height. Scutellum with posteromedian band weakly rugose. Mesopleuron sculptured on anterior half, smooth posteriorly. Mesopleural scrobe extending to almost 0.5 of mesopleuron width. Metapleuron mostly smooth anterior to metapleural scrobe but with strong transverse striation posterior to scrobe. Propodeum with complex sculpture pattern, including partial median longitudinal carina (sometimes obscured by other sculpture), traces of transverse carina and partial areola with only the posterior carinae of areola defined.</p><p>
            <bold>Metasoma.</bold> T1 relatively short, its medial length 1.2 × its width at anterior margin. T1 more or less parallel-sided for anterior 0.5, then narrowing towards posterior margin (width at anterior margin 2.0 × width at posterior margin). T1 without median sulcus, with anterior 0.5 rather depressed and concave, and posterior 0.5 with strong transversal striation. T2 trapezoidal, its width at posterior margin 1.5 × its medial length. T2 and T3 with strong longitudinal striation; T4–T8 smooth. Hypopygium small, inflexible and unfolded. Ovipositor sheaths mostly smooth, with few, short setae on posterior 0.2–0.3. Ovipositor short, 0.2 × as long as metatibia.</p><p>
            <bold>Legs.</bold> Metacoxa of moderate size, not surpassing posterior margin of T2; metafemur 5.0 × as long as wide. Metatibia with inner and outer spurs subequal (inner 1.1 × as long as outer) and 0.35–0.40 as long as metatarsal segment 1.</p><p>
            <bold>Wings.</bold> Fore wing relatively short (0.6–0.7 × body length and 1.1–1.3 × metasoma length), with small to almost obliterated, 4-sided areolet, and with vein R1 shorter than pterostigma length and only 2.0–2.5 × as long as the distance between its posterior end and posterior end of vein M.</p><p>
            <bold>Holotype measurements</bold> (some measurements of female paratypes between parentheses). Body length: 2.2 mm (1.9– 2.1, 2.4–2.5 mm). Fore wing length: 1.3 mm (1.2, 1.6–1.8 mm). Metasoma length: 1.1 mm (0.9–1.0, 1.2–1.3 mm). Mandible width: 0.06 mm. Malar line: 0.17 mm. Clypeus length/ width: 0.15 mm/0.045 mm. Tentorial pit width: 0.05 mm. Head maximum width: 0.58 mm. Head height: 0.48 mm. Eye height: 0.27 mm. Eye maximum width (lateral view): 0.15 mm. Gena maximum width (lateral view): 0.20 mm. OOL: 0.09 mm; POL: 0.09 mm; diameter of posterior ocellus: 0.05 mm. Flagellomere 2 lenght/width: 0.20 mm/0.065 mm. Flagellomere 14 length/width: 0.14/0.07. T1 width at anterior margin/width at posterior margin: 0.39 mm/0.19 mm. T2 length/width at posterior margin: 0.34 mm/0.52 mm. Metacoxa length: 0.42 mm. Metafemur length/width: 0.75/0.15. Metatibia length: 0.82 mm. Metatibial spurs length, inner/outer: 0.17 mm/0.15 mm. First segment of metatarsus length: 0.40 mm. Ovipositor length: 0.15 mm.</p><fig id="F1" position="float" orientation="portrait"><label>Figures 1–6.</label><caption><p>
          <bold>1–3</bold> Female holotype. <bold>1</bold> Habitus lateral <bold>2</bold> Fore wing <bold>3</bold> Habitus dorsal <bold>4–6</bold> Male paratype <bold>4</bold> Fore wing <bold>5</bold> Habitus dorsal <bold>6</bold> Habitus lateral..</p></caption><graphic xmlns:xlink="http://www.w3.org/1999/xlink" xlink:href="zookeys-584-095-g001.jpg" position="float" orientation="portrait" xlink:type="simple" id="oo_86621.jpg"/></fig><fig id="F2" position="float" orientation="portrait"><label>Figures 7–12.</label><caption><p>Female holotype. <bold>7</bold> Head, pronotum and propleuron, lateral <bold>8</bold> Head and antenna, frontal <bold>9</bold> Metatibia and first segment of metatarsus <bold>10</bold> Head and mesosoma, dorso-lateral <bold>11</bold> Heard, dorsal <bold>12</bold> Metasoma, lateral <bold>13</bold> Female paratype. Head, ventral.</p></caption><graphic xmlns:xlink="http://www.w3.org/1999/xlink" xlink:href="zookeys-584-095-g002.jpg" position="float" orientation="portrait" xlink:type="simple" id="oo_86622.jpg"/></fig><fig id="F3" position="float" orientation="portrait"><label>Figures 14–17.</label><caption><p>
          <bold>14–16</bold> Female paratypes. <bold>14</bold> and <bold>15</bold> Propodeum and metasomal tergites 1–4, dorsal <bold>16</bold> Mesosoma, dorsal <bold>17</bold> Female holotype. Metasoma, dorsal.</p></caption><graphic xmlns:xlink="http://www.w3.org/1999/xlink" xlink:href="zookeys-584-095-g003.jpg" position="float" orientation="portrait" xlink:type="simple" id="oo_86623.jpg"/></fig><p>
            <bold>Male.</bold> As in female except for uniformly brown antenna, longer fore wing, lighter-coloured wings (hyaline or slightly infumated), and darker body color which in some cases becomes dark brown to black in areas of the head and mesosoma.</p></tp:treatment-sec><tp:treatment-sec sec-type="Distibution"><title>Distibution.</title><p>Southern Florida (Florida Keys and Everglades National Park, Fig. <xref ref-type="fig" rid="F4">18</xref>).</p><fig id="F4" position="float" orientation="portrait"><label>Figure 18.</label><caption><p>Map showing the distribution of the species.</p></caption><graphic xmlns:xlink="http://www.w3.org/1999/xlink" xlink:href="zookeys-584-095-g004.jpg" position="float" orientation="portrait" xlink:type="simple" id="oo_86624.jpg"/></fig><!--PageBreak--><!--PageBreak--><!--PageBreak--></tp:treatment-sec><tp:treatment-sec sec-type="Biology"><title>Biology.</title><p>Unknown. All specimens were collected in hammock forests from February to November. Based on the labels, the species would seem to be more abundant in April–June and November. However, the collecting device, a Malaise trap, was not emptied regularly (at times running for months), and so the actual flight dates for the species cannot be considered as very precise.</p></tp:treatment-sec><tp:treatment-sec sec-type="Etymology"><title>Etymology.</title><p>Named after Stewart and Jarmila Peck, tireless insect collectors over the last 30+ years and the ones finding the species back in 1985 and1986. Also in recognition of their great knowledge as entomologists and as an appreciation for the important papers published by Stewart on the insect fauna of southern Florida.</p></tp:treatment-sec><tp:treatment-sec sec-type="Comments"><title>Comments.</title><p>In females, smaller specimens tend to have shorter wings, a smaller areolet and pterostigma in the fore wing, and lighter color than larger specimens. Males also show variation in the extent of darker areas, but are always darker than females. Although numerous specimens (60) were found and are included as part of the type series, it should be noted that all of them were collected during two collecting trips made in 1985 and 1986 (see <xref ref-type="bibr" rid="B10">Peck (1989)</xref> for details). Based on the specimens collected, males outnumber females in a proportion of 14: 1. This is an artifact of the collecting method used (a Malaise trap), which is better suited for rather strong fliers. Evidently females do not fly well, if at all.</p><!--PageBreak--></tp:treatment-sec><ref-list><ref id="B10"><mixed-citation xmlns:xlink="http://www.w3.org/1999/xlink" xlink:type="simple">
          <person-group><name name-style="western"><surname>Peck</surname><given-names>SB</given-names></name></person-group> (<year>1989</year>) <article-title>A survey of insects of the Florida Keys: post-Pleistocene land-bridge islands.</article-title> <source>Florida Entomologist</source> <volume>72</volume>: <fpage>603</fpage>–<lpage>612</lpage>. doi: <ext-link xlink:type="simple" ext-link-type="doi" xlink:href="10.2307/3495034">10.2307/3495034</ext-link></mixed-citation></ref></ref-list></tp:taxon-treatment>
